# Supplementary material for: Systemic Anti-Inflammatory Agents in the Prevention of Chemoradiation-Induced Mucositis: A Review of Randomised Controlled Trials
Source: Biomolecules. 2024 May 6;14(5):560. doi: 10.3390/biom14050560 (PMC11117894; doi:10.3390/biom14050560)
Supplement: Supplementary file 1 [file biomolecules-14-00560-s001.zip]

Archive with 1 entries (1 files):
- biomolecules-2937831-supplementary.pdf
